# Supplementary material for: Factors Related to Nurse Satisfaction with Supervisor Leadership
Source: Int J Environ Res Public Health. 2023 Feb 22;20(5):3933. doi: 10.3390/ijerph20053933 (PMC10001521; doi:10.3390/ijerph20053933)
Supplement: Supplementary file 1 [file ijerph-20-03933-s001.zip]

Archive with 1 entries (1 files):
- ijerph-2152030-supplementary.pdf
